# Supplementary material for: Sparse reduced-rank regression for integrating omics data
Source: BMC Bioinformatics. 2020 Jul 3;21:283. doi: 10.1186/s12859-020-03606-2 (PMC7333421; doi:10.1186/s12859-020-03606-2)
Supplement: Supplementary file 2 — Additional file 2 Software. Matlab codes that implements the proposed CISERRR algorithm. [file 12859_2020_3606_MOESM2_ESM.zip]

Archive with 9 entries (8 files):
- codes/
- codes/cisesrrr.m
- codes/cvcisesrrr.m
- codes/Example.m
- codes/Example.m~
- codes/remMap.R
- codes/SARRS.R
- codes/SiER.R
- codes/SPLS.R
